# Supplementary material for: TriNet-MTL: A Multi-Branch Deep Learning Framework for Biometric Identification and Cognitive State Inference from Auditory-Evoked EEG
Source: eNeuro. 2026 Feb 13;13(2):ENEURO.0265-25.2025. doi: 10.1523/ENEURO.0265-25.2025 (PMC12916158; doi:10.1523/ENEURO.0265-25.2025)
Supplement: Data 1 — Download Data 1, ZIP file. [file eneuro-13-ENEURO.0265-25.2025-s002.zip]

Archive with 14 entries (10 files):
- TriNet-MTL-main/auditory.jpeg
- TriNet-MTL-main/config.py
- TriNet-MTL-main/data/
- TriNet-MTL-main/data/README.md
- TriNet-MTL-main/datasets/
- TriNet-MTL-main/datasets/eeg_dataset.py
- TriNet-MTL-main/evaluate.py
- TriNet-MTL-main/models/
- TriNet-MTL-main/models/transformer.py
- TriNet-MTL-main/README.md
- TriNet-MTL-main/requirements.txt
- TriNet-MTL-main/train.py
- TriNet-MTL-main/utils/
- TriNet-MTL-main/utils/metrics.py
