# Supplementary material for: TriNet-MTL: A Multi-Branch Deep Learning Framework for Biometric Identification and Cognitive State Inference from Auditory-Evoked EEG
Source: eNeuro. 2026 Feb 13;13(2):ENEURO.0265-25.2025. doi: 10.1523/ENEURO.0265-25.2025 (PMC12916158; doi:10.1523/ENEURO.0265-25.2025)
Supplement: Data 1 — Download Data 1, ZIP file. [file eneuro-13-ENEURO.0265-25.2025-s002.zip › TriNet-MTL-main/README.md]

# 🧠 TriNet-MTL: A Multi-Branch Deep Learning Framework for Biometric Identification and Cognitive State Inference from Auditory-Evoked EEG

This repository contains the codebase for **TriNet-MTL**, a multi-task learning (MTL) Transformer-based architecture designed to simultaneously classify:

- 👤 **Biometric Identity** (20 subjects)
- 🗣️ **Language Condition** (Native vs. Non-native auditory stimulus)
- 🎧 **Device Modality** (In-ear vs. Bone-conduction headphones)

The model learns shared temporal representations from auditory-evoked EEG signals and branches into task-specific heads for joint optimization.

---

## 🖼️ Architecture

<p align="center">
  <img src="auditory.jpeg" alt="TriNet-MTL Architecture" width="700"/>
</p>

---

## 📦 Installation

Clone the repository and install the required Python packages:

```bash
git clone https://github.com/Noor-Fatima-Afzal/TriNet-MTL.git
cd eeg-multitask-transformer
pip install -r requirements.txt
