# Supplementary material for: TriNet-MTL: A Multi-Branch Deep Learning Framework for Biometric Identification and Cognitive State Inference from Auditory-Evoked EEG
Source: eNeuro. 2026 Feb 13;13(2):ENEURO.0265-25.2025. doi: 10.1523/ENEURO.0265-25.2025 (PMC12916158; doi:10.1523/ENEURO.0265-25.2025)
Supplement: Data 1 — Download Data 1, ZIP file. [file eneuro-13-ENEURO.0265-25.2025-s002.zip › TriNet-MTL-main/utils/metrics.py]

from sklearn.metrics import accuracy_score, confusion_matrix, ConfusionMatrixDisplay
import matplotlib.pyplot as plt

def compute_accuracy(y_true, y_pred):
    return accuracy_score(y_true, y_pred)

def plot_confusion(y_true, y_pred, labels, title, cmap):
    cm = confusion_matrix(y_true, y_pred)
    disp = ConfusionMatrixDisplay(cm, display_labels=labels)
    disp.plot(cmap=cmap)
    plt.title(title)
    plt.show()
